# Supplementary material for: Therapy-Induced Neutropenia and Poor Prognosis in Patients with Locally Advanced Esophageal Cancer Who Underwent Concurrent Chemoradiotherapy with Docetaxel, Cisplatin, and 5-Fluorouracil
Source: Cancers (Basel). 2025 Dec 29;18(1):112. doi: 10.3390/cancers18010112 (PMC12785004; doi:10.3390/cancers18010112)
Supplement: Supplementary file 1 [file cancers-18-00112-s001.zip]

Archive with 2 entries (2 files):
- Supplementary Figure S1.pptx
- Supplementary  Table S1.pdf
